# Supplementary material for: Predicting Metabolic and Cardiovascular Healthy from Nutritional Patterns and Psychological State Among Overweight and Obese Young Adults: A Neural Network Approach
Source: Nutrients. 2025 Aug 15;17(16):2651. doi: 10.3390/nu17162651 (PMC12389217; doi:10.3390/nu17162651)
Supplement: Supplementary file 1 [file nutrients-17-02651-s001.zip]

Archive with 1 entries (1 files):
- nutrients-3767742-supplementary.pdf
